# Supplementary material for: Robot-Assisted Kyphoplasty versus Fluoroscopy-Assisted Kyphoplasty: A Meta-Analysis of Postoperative Outcomes
Source: Medicina (Kaunas). 2023 Mar 27;59(4):662. doi: 10.3390/medicina59040662 (PMC10147052; doi:10.3390/medicina59040662)
Supplement: Supplementary file 1 [file medicina-59-00662-s001.zip]

Archive with 1 entries (1 files):
- medicina-2200229-supplementary.pdf
